# Supplementary material for: Algorithm for the Time-Propagation of the Radial Diffusion Equation Based on a Gaussian Quadrature
Source: PLoS One. 2015 Jul 24;10(7):e0132273. doi: 10.1371/journal.pone.0132273 (PMC4514844; doi:10.1371/journal.pone.0132273)
Supplement: S1 File — (NB) [file pone.0132273.s001.nb]

(* Content-type: application/vnd.wolfram.mathematica *)

(*** Wolfram Notebook File ***)
(* http://www.wolfram.com/nb *)

(* CreatedBy='Mathematica 9.0' *)

(*CacheID: 234*)
(* Internal cache information:
NotebookFileLineBreakTest
NotebookFileLineBreakTest
NotebookDataPosition[       157,          7]
NotebookDataLength[     32684,        853]
NotebookOptionsPosition[     30990,        795]
NotebookOutlinePosition[     31356,        811]
CellTagsIndexPosition[     31313,        808]
WindowFrame->Normal*)

(* Beginning of Notebook Content *)
Notebook[{
Cell[BoxData[
 RowBox[{"(*", "  ", 
  RowBox[{
  "In", " ", "the", " ", "Evaluation", " ", "menu", " ", "choose", " ", 
   "\"\<Evaluate Initialization Cells\>\"", " ", "to", " ", "run", " ", "all",
    " ", "the", " ", 
   RowBox[{"definitions", ".", "  ", "Then"}], " ", "go", " ", "down", " ", 
   "to", " ", "the", " ", "red", " ", "marker", " ", "and", " ", "execute", 
   " ", "the", " ", "example", " ", 
   RowBox[{"integration", "."}]}], "  ", "*)"}]], "Input",
 CellChangeTimes->{{3.6295708068853254`*^9, 3.6295708852839985`*^9}}],

Cell[BoxData[
 RowBox[{
  RowBox[{"Quiet", "[", 
   RowBox[{"Clear", "[", "\"\<Global`*\>\"", "]"}], "]"}], ";"}]], "Input",
 InitializationCell->True,
 CellChangeTimes->{{3.6025250480207424`*^9, 3.6025250485823436`*^9}}],

Cell["Gauss-Diffusion Quadrature", "Text",
 CellChangeTimes->{{3.555695211193057*^9, 3.5556952296131105`*^9}, {
  3.5556953704911685`*^9, 3.555695374900421*^9}, {3.6036375489584084`*^9, 
  3.6036375573988914`*^9}},
 FontFamily->"Arial",
 FontSize->24,
 FontWeight->"Bold",
 Background->RGBColor[0., 1., 1.]],

Cell[BoxData[
 RowBox[{
  RowBox[{"(*", " ", "\[IndentingNewLine]", 
   RowBox[{
    RowBox[{"inputs", ":", " ", 
     RowBox[{"N", " ", 
      RowBox[{"(", 
       RowBox[{"order", " ", "of", " ", "quardrature"}], ")"}]}]}], ",", " ", 
    RowBox[{"R", " ", 
     RowBox[{"(", 
      RowBox[{
      "distance", " ", "from", " ", "point", " ", "source", " ", "where", " ",
        "concentration", " ", "is", " ", "evaluated"}], ")"}]}], ",", " ", 
    RowBox[{
    "number", " ", "of", " ", "digits", " ", "to", " ", "use", " ", "in", " ",
      "the", " ", "calculation", " ", 
     RowBox[{"(", 
      RowBox[{
       RowBox[{"should", " ", "be", " ", "very", " ", "high"}], ",", " ", 
       RowBox[{"like", " ", "100"}], ",", " ", 
       RowBox[{
        RowBox[{"to", " ", "avoid", " ", "round"}], "-", 
        RowBox[{"off", " ", "errors"}]}]}], ")"}], "\[IndentingNewLine]", 
     "\[IndentingNewLine]", 
     RowBox[{"outputs", ":", "  ", 
      RowBox[{"Global", " ", "variables", " ", "made"}], ":", "  ", 
      RowBox[{"GDQMoments", " ", 
       RowBox[{"(", 
        RowBox[{"all", " ", "the", " ", 
         SubscriptBox["M", "n"]}], ")"}]}]}]}], ",", " ", 
    RowBox[{"GDQPolynomials", " ", 
     RowBox[{"(", 
      RowBox[{
      "lists", " ", "of", " ", "coefficients", " ", "for", " ", "the", " ", 
       "orthonormal", " ", "polynomials"}], ")"}]}], ",", " ", 
    RowBox[{"GDQGrid", " ", 
     RowBox[{"(", 
      RowBox[{"grid", " ", "points"}], ")"}]}], ",", " ", 
    RowBox[{"GDQWeights", " ", 
     RowBox[{"(", 
      RowBox[{"integration", " ", "weights"}], ")"}]}]}], 
   "\[IndentingNewLine]", "*)"}], "\[IndentingNewLine]", 
  RowBox[{
   RowBox[{"makeGaussDiffusionQuadrature", "[", 
    RowBox[{"n_", ",", "r_", ",", "DesiredPrecision_"}], "]"}], ":=", 
   RowBox[{"Module", "[", 
    RowBox[{
     RowBox[{"{", "R", "}"}], ",", "\[IndentingNewLine]", 
     RowBox[{
      RowBox[{"R", "=", 
       RowBox[{"SetPrecision", "[", 
        RowBox[{
         RowBox[{"N", "[", "r", "]"}], ",", "DesiredPrecision"}], "]"}]}], 
      ";", "\[IndentingNewLine]", 
      RowBox[{"$MinPrecision", "=", "DesiredPrecision"}], ";", 
      "\[IndentingNewLine]", 
      RowBox[{"$Pre", "=", 
       RowBox[{
        RowBox[{"SetPrecision", "[", 
         RowBox[{"#", ",", "DesiredPrecision"}], "]"}], "&"}]}], ";", 
      "\[IndentingNewLine]", "\[IndentingNewLine]", 
      RowBox[{"makeGDQMoments", "[", 
       RowBox[{"n", ",", "R"}], "]"}], ";", "\[IndentingNewLine]", 
      RowBox[{"makeGDQPolynomials", "[", 
       RowBox[{"n", ",", "R"}], "]"}], ";", "\[IndentingNewLine]", 
      RowBox[{"makeGDQGridWeights", "[", 
       RowBox[{"n", ",", "R"}], "]"}], ";", "\[IndentingNewLine]", 
      "\[IndentingNewLine]", 
      RowBox[{"$MinPrecision", "=", "$MachinePrecision"}], ";", 
      "\[IndentingNewLine]", 
      RowBox[{"$Pre", "=."}], ";", "\[IndentingNewLine]", 
      "\[IndentingNewLine]", 
      RowBox[{"Map", "[", 
       RowBox[{
        RowBox[{
         RowBox[{"ToExpression", "[", 
          RowBox[{
          "#", "<>", "\"\<=SetPrecision[\>\"", "<>", "#", "<>", 
           "\"\<,$MachinePrecision];\>\""}], "]"}], "&"}], ",", 
        RowBox[{"{", 
         RowBox[{
         "\"\<GDQGrid\>\"", ",", "\"\<GDQWeights\>\"", ",", 
          "\"\<GDQPolynomialsA\>\"", ",", "\"\<GDQPolynomialsB\>\""}], 
         "}"}]}], "]"}], ";"}]}], "\[IndentingNewLine]", "]"}]}]}]], "Input",
 InitializationCell->True,
 CellChangeTimes->{{3.603637561760141*^9, 3.603637582287315*^9}, {
   3.6036376611198235`*^9, 3.6036377271676016`*^9}, {3.603638155992129*^9, 
   3.603638200877696*^9}, {3.6037192191856785`*^9, 3.603719237641734*^9}, 
   3.60371973024891*^9, {3.6038130505245237`*^9, 3.603813051268566*^9}, {
   3.603813296884615*^9, 3.6038133377409515`*^9}, {3.603813370908849*^9, 
   3.6038133975653734`*^9}, {3.603813545748849*^9, 3.603813550008093*^9}, {
   3.6040584545808334`*^9, 3.6040584946761265`*^9}, {3.6040585359324865`*^9, 
   3.6040586929574676`*^9}, {3.6040587350288734`*^9, 3.604058735172882*^9}, {
   3.604058859917017*^9, 3.604058863189204*^9}, {3.604945483809453*^9, 
   3.604945741443905*^9}}],

Cell["Moments of the weight function", "Text",
 CellChangeTimes->{{3.555695211193057*^9, 3.5556952296131105`*^9}, {
  3.5556953704911685`*^9, 3.555695374900421*^9}, {3.603637606222684*^9, 
  3.603637612486042*^9}},
 FontFamily->"Arial",
 FontSize->24,
 FontWeight->"Bold",
 Background->RGBColor[0., 1., 1.]],

Cell[BoxData[
 RowBox[{
  RowBox[{"makeGDQMoments", "[", 
   RowBox[{"n_", ",", "R_"}], "]"}], ":=", 
  RowBox[{"Module", "[", 
   RowBox[{
    RowBox[{"{", 
     RowBox[{
     "Nmoments", ",", "Neven", ",", "Nodd", ",", "R2", ",", "RER2", ",", 
      "GDQMomentsEven", ",", "GDQMomentsOdd"}], "}"}], ",", 
    "\[IndentingNewLine]", 
    RowBox[{
     RowBox[{"Nmoments", "=", 
      RowBox[{
       RowBox[{"2", "n"}], "+", "1"}]}], ";", "\[IndentingNewLine]", 
     RowBox[{"Neven", "=", 
      RowBox[{"Ceiling", "[", 
       RowBox[{"Nmoments", "/", "2"}], "]"}]}], ";", "\[IndentingNewLine]", 
     RowBox[{"Nodd", "=", 
      RowBox[{"Nmoments", "-", "Neven"}]}], ";", "\[IndentingNewLine]", 
     RowBox[{"R2", "=", 
      SuperscriptBox["R", "2"]}], ";", "\[IndentingNewLine]", 
     RowBox[{"RER2", "=", 
      RowBox[{
       SuperscriptBox["Pi", 
        RowBox[{
         RowBox[{"-", "1"}], "/", "2"}]], "R", "*", 
       RowBox[{"Exp", "[", 
        RowBox[{"-", 
         SuperscriptBox["R", "2"]}], "]"}]}]}], ";", "\[IndentingNewLine]", 
     "\[IndentingNewLine]", 
     RowBox[{"GDQMomentsEven", "=", 
      RowBox[{"RecurrenceTable", "[", 
       RowBox[{
        RowBox[{"{", 
         RowBox[{
          RowBox[{
           RowBox[{"M", "[", "k", "]"}], "\[Equal]", 
           RowBox[{
            RowBox[{
             RowBox[{"(", 
              RowBox[{"R2", "+", 
               RowBox[{"2", "k"}], "-", 
               RowBox[{"3", "/", "2"}]}], ")"}], 
             RowBox[{"M", "[", 
              RowBox[{"k", "-", "1"}], "]"}]}], "+", 
            RowBox[{
             RowBox[{"(", 
              RowBox[{"k", "-", "1"}], ")"}], 
             RowBox[{"(", 
              RowBox[{
               RowBox[{"3", "/", "2"}], "-", "k"}], ")"}], 
             RowBox[{"M", "[", 
              RowBox[{"k", "-", "2"}], "]"}]}]}]}], ",", 
          RowBox[{
           RowBox[{"M", "[", "0", "]"}], "\[Equal]", 
           RowBox[{"Erf", "[", "R", "]"}]}], ",", 
          RowBox[{
           RowBox[{"M", "[", "1", "]"}], "\[Equal]", 
           RowBox[{
            RowBox[{
             RowBox[{"(", 
              RowBox[{"R2", "+", 
               RowBox[{"1", "/", "2"}]}], ")"}], 
             RowBox[{"Erf", "[", "R", "]"}]}], "+", "RER2"}]}]}], "}"}], ",", 
        "M", ",", 
        RowBox[{"{", 
         RowBox[{"k", ",", "0", ",", 
          RowBox[{"Neven", "-", "1"}]}], "}"}]}], "]"}]}], ";", 
     "\[IndentingNewLine]", 
     RowBox[{"GDQMomentsOdd", "=", 
      RowBox[{"RecurrenceTable", "[", 
       RowBox[{
        RowBox[{"{", 
         RowBox[{
          RowBox[{
           RowBox[{"M", "[", "l", "]"}], "\[Equal]", 
           RowBox[{
            RowBox[{
             RowBox[{"(", 
              RowBox[{"R2", "+", 
               RowBox[{"2", "l"}], "-", 
               RowBox[{"1", "/", "2"}]}], ")"}], 
             RowBox[{"M", "[", 
              RowBox[{"l", "-", "1"}], "]"}]}], "-", 
            RowBox[{
             RowBox[{"(", 
              RowBox[{"l", "-", 
               RowBox[{"1", "/", "2"}]}], ")"}], 
             RowBox[{"(", 
              RowBox[{"l", "-", "1"}], ")"}], 
             RowBox[{"M", "[", 
              RowBox[{"l", "-", "2"}], "]"}]}]}]}], ",", 
          RowBox[{
           RowBox[{"M", "[", "0", "]"}], "\[Equal]", "R"}], ",", 
          RowBox[{
           RowBox[{"M", "[", "1", "]"}], "\[Equal]", 
           RowBox[{
            RowBox[{"1", "/", "2"}], "*", "R", 
            RowBox[{"(", 
             RowBox[{
              RowBox[{"2", "R2"}], "+", "3"}], ")"}]}]}]}], "}"}], ",", "M", 
        ",", 
        RowBox[{"{", 
         RowBox[{"l", ",", "0", ",", 
          RowBox[{"Nodd", "-", "1"}]}], "}"}]}], "]"}]}], ";", 
     "\[IndentingNewLine]", "\[IndentingNewLine]", 
     RowBox[{"GDQMoments", "=", 
      RowBox[{"Riffle", "[", 
       RowBox[{"GDQMomentsEven", ",", "GDQMomentsOdd"}], "]"}]}], ";"}]}], 
   "\[IndentingNewLine]", "]"}]}]], "Input",
 InitializationCell->True,
 CellChangeTimes->{{3.6036377339509897`*^9, 3.603637769663032*^9}, {
   3.6036378014558506`*^9, 3.6036378540158567`*^9}, {3.603637885175639*^9, 
   3.6036380609446926`*^9}, {3.603638093224539*^9, 3.6036381602613735`*^9}, {
   3.6036382061119957`*^9, 3.6036382329445305`*^9}, 3.603638271543738*^9, {
   3.603638313489137*^9, 3.603638498410714*^9}, {3.603638533793738*^9, 
   3.6036387059865866`*^9}, {3.603638882082659*^9, 3.603638931299474*^9}, {
   3.6036389799652576`*^9, 3.6036389844605145`*^9}, {3.6036390481721587`*^9, 
   3.603639048347169*^9}, {3.603639105276425*^9, 3.6036391775185566`*^9}, {
   3.6036392576061373`*^9, 3.6036393808061843`*^9}, {3.6036396370718417`*^9, 
   3.6036396926050177`*^9}, {3.603639724961869*^9, 3.603639738352635*^9}, {
   3.6036397984100695`*^9, 3.6036398013262367`*^9}, {3.60364199906594*^9, 
   3.603642023818356*^9}, {3.603642512607313*^9, 3.6036425544647074`*^9}, {
   3.60364282253804*^9, 3.60364283722288*^9}, {3.603643579009308*^9, 
   3.603643589246893*^9}, {3.6036436443820467`*^9, 3.6036436507414103`*^9}, {
   3.6036437813818827`*^9, 3.6036438567091913`*^9}, {3.603643891742195*^9, 
   3.603643893453293*^9}, {3.6036464041008935`*^9, 3.6036464917979097`*^9}, 
   3.6037191019909754`*^9, {3.6038129275384893`*^9, 3.6038129806825294`*^9}, {
   3.6038132930183935`*^9, 3.603813294650487*^9}, {3.6038134262740154`*^9, 
   3.603813426458026*^9}, {3.60494547095503*^9, 3.6049454712670307`*^9}}],

Cell["Make polynomials", "Text",
 CellChangeTimes->{{3.555695211193057*^9, 3.5556952296131105`*^9}, {
  3.5556953704911685`*^9, 3.555695374900421*^9}, {3.6036376378064904`*^9, 
  3.603637640574649*^9}},
 FontFamily->"Arial",
 FontSize->24,
 FontWeight->"Bold",
 Background->RGBColor[0., 1., 1.]],

Cell[BoxData[
 RowBox[{
  RowBox[{"makeGDQPolynomials", "[", 
   RowBox[{"n_", ",", "R_"}], "]"}], ":=", 
  RowBox[{"Module", "[", 
   RowBox[{
    RowBox[{"{", 
     RowBox[{"p", ",", "a", ",", "b"}], 
     RowBox[{"(*", 
      RowBox[{",", "norm"}], "*)"}], "}"}], ",", "\[IndentingNewLine]", 
    RowBox[{
     RowBox[{"p", "=", 
      RowBox[{"ConstantArray", "[", 
       RowBox[{"Null", ",", 
        RowBox[{"n", "+", "1"}]}], "]"}]}], ";", "\[IndentingNewLine]", 
     RowBox[{"a", "=", 
      RowBox[{"ConstantArray", "[", 
       RowBox[{"Null", ",", "n"}], "]"}]}], ";", "\[IndentingNewLine]", 
     RowBox[{"b", "=", 
      RowBox[{"ConstantArray", "[", 
       RowBox[{"Null", ",", "n"}], "]"}]}], ";", "\[IndentingNewLine]", 
     RowBox[{"norm", "=", 
      RowBox[{"ConstantArray", "[", 
       RowBox[{"Null", ",", "n"}], "]"}]}], ";", "\[IndentingNewLine]", 
     "\[IndentingNewLine]", 
     RowBox[{
      RowBox[{"p", "[", 
       RowBox[{"[", "1", "]"}], "]"}], "=", 
      RowBox[{"{", "1", "}"}]}], ";", "\[IndentingNewLine]", 
     RowBox[{
      RowBox[{"norm", "[", 
       RowBox[{"[", "1", "]"}], "]"}], "=", 
      RowBox[{"compNorm", "[", 
       RowBox[{"p", "[", 
        RowBox[{"[", "1", "]"}], "]"}], "]"}]}], ";", "\[IndentingNewLine]", 
     RowBox[{
      RowBox[{"a", "[", 
       RowBox[{"[", "1", "]"}], "]"}], "=", 
      RowBox[{"compA", "[", 
       RowBox[{
        RowBox[{"p", "[", 
         RowBox[{"[", "1", "]"}], "]"}], ",", 
        RowBox[{"norm", "[", 
         RowBox[{"[", "1", "]"}], "]"}]}], "]"}]}], ";", 
     "\[IndentingNewLine]", 
     RowBox[{
      RowBox[{"b", "[", 
       RowBox[{"[", "1", "]"}], "]"}], "=", "0"}], ";", "\[IndentingNewLine]",
      "\[IndentingNewLine]", 
     RowBox[{
      RowBox[{"p", "[", 
       RowBox[{"[", "2", "]"}], "]"}], "=", 
      RowBox[{"PolyMultiply", "[", 
       RowBox[{
        RowBox[{"{", 
         RowBox[{
          RowBox[{"-", 
           RowBox[{"a", "[", 
            RowBox[{"[", "1", "]"}], "]"}]}], ",", "1"}], "}"}], ",", 
        RowBox[{"p", "[", 
         RowBox[{"[", "1", "]"}], "]"}]}], "]"}]}], ";", 
     "\[IndentingNewLine]", "\[IndentingNewLine]", 
     RowBox[{"Do", "[", "\[IndentingNewLine]", 
      RowBox[{
       RowBox[{
        RowBox[{
         RowBox[{"norm", "[", 
          RowBox[{"[", "j", "]"}], "]"}], "=", 
         RowBox[{"compNorm", "[", 
          RowBox[{"p", "[", 
           RowBox[{"[", "j", "]"}], "]"}], "]"}]}], ";", 
        "\[IndentingNewLine]", 
        RowBox[{
         RowBox[{"a", "[", 
          RowBox[{"[", "j", "]"}], "]"}], "=", 
         RowBox[{"compA", "[", 
          RowBox[{
           RowBox[{"p", "[", 
            RowBox[{"[", "j", "]"}], "]"}], ",", 
           RowBox[{"norm", "[", 
            RowBox[{"[", "j", "]"}], "]"}]}], "]"}]}], ";", 
        "\[IndentingNewLine]", 
        RowBox[{
         RowBox[{"b", "[", 
          RowBox[{"[", "j", "]"}], "]"}], "=", 
         RowBox[{
          RowBox[{"norm", "[", 
           RowBox[{"[", "j", "]"}], "]"}], "/", 
          RowBox[{"norm", "[", 
           RowBox[{"[", 
            RowBox[{"j", "-", "1"}], "]"}], "]"}]}]}], ";", 
        "\[IndentingNewLine]", "\[IndentingNewLine]", 
        RowBox[{
         RowBox[{"p", "[", 
          RowBox[{"[", 
           RowBox[{"j", "+", "1"}], "]"}], "]"}], "=", 
         RowBox[{
          RowBox[{"PolyMultiply", "[", 
           RowBox[{
            RowBox[{"{", 
             RowBox[{
              RowBox[{"-", 
               RowBox[{"a", "[", 
                RowBox[{"[", "j", "]"}], "]"}]}], ",", "1"}], "}"}], ",", 
            RowBox[{"p", "[", 
             RowBox[{"[", "j", "]"}], "]"}]}], "]"}], "+", 
          RowBox[{"PolyMultiply", "[", 
           RowBox[{
            RowBox[{"{", 
             RowBox[{
              RowBox[{"-", 
               RowBox[{"b", "[", 
                RowBox[{"[", "j", "]"}], "]"}]}], ",", "0", ",", "0"}], "}"}],
             ",", 
            RowBox[{"p", "[", 
             RowBox[{"[", 
              RowBox[{"j", "-", "1"}], "]"}], "]"}]}], "]"}]}]}]}], 
       "\[IndentingNewLine]", "\[IndentingNewLine]", ",", 
       RowBox[{"{", 
        RowBox[{"j", ",", "2", ",", "n"}], "}"}]}], "]"}], ";", 
     "\[IndentingNewLine]", "\[IndentingNewLine]", 
     RowBox[{"GDQPolynomials", "=", "p"}], ";", "\[IndentingNewLine]", 
     RowBox[{"GDQPolynomialsA", "=", "a"}], ";", "\[IndentingNewLine]", 
     RowBox[{"GDQPolynomialsB", "=", "b"}], ";"}]}], "\[IndentingNewLine]", 
   "]"}]}]], "Input",
 InitializationCell->True,
 CellChangeTimes->{{3.603644014967243*^9, 3.6036440232637177`*^9}, {
   3.603644192273384*^9, 3.6036443981771617`*^9}, {3.603644431146047*^9, 
   3.6036444502181377`*^9}, {3.603644497913866*^9, 3.603644502546131*^9}, {
   3.6036445390902214`*^9, 3.6036445527450023`*^9}, {3.603644716970395*^9, 
   3.603644717281413*^9}, {3.603644776057775*^9, 3.603644784673268*^9}, {
   3.60364482754572*^9, 3.603644922570155*^9}, {3.6036449545229826`*^9, 
   3.6036449800424423`*^9}, {3.6036451203234663`*^9, 3.603645120610482*^9}, {
   3.60364528124267*^9, 3.6036452987786727`*^9}, {3.603645415915373*^9, 
   3.603645433539381*^9}, {3.603645501467266*^9, 3.6036455186192474`*^9}, 
   3.603645566298974*^9, {3.6036457525076246`*^9, 3.6036457527636395`*^9}, {
   3.6036459890261526`*^9, 3.6036460369298925`*^9}, {3.6036461086979976`*^9, 
   3.6036461248989244`*^9}, {3.6036466834668727`*^9, 
   3.6036466853859825`*^9}, {3.60364672048999*^9, 3.6036467668986444`*^9}, {
   3.6036472755227365`*^9, 3.6036473385533414`*^9}, {3.603647531769393*^9, 
   3.603647547786309*^9}, {3.6036477304187546`*^9, 3.6036477367461166`*^9}, {
   3.603647804675002*^9, 3.6036478058190675`*^9}, {3.6036478881867785`*^9, 
   3.603647904594717*^9}, 3.603648126011381*^9, 3.6036482035558167`*^9, {
   3.6036483102009163`*^9, 3.603648327472904*^9}, {3.603648445250641*^9, 
   3.603648448610833*^9}, {3.603709925050084*^9, 3.6037099567458973`*^9}, {
   3.6037101432095623`*^9, 3.6037101701141014`*^9}, {3.603710203314*^9, 
   3.60371032150676*^9}, {3.6037103739307585`*^9, 3.603710560028403*^9}, {
   3.6037105967245016`*^9, 3.6037106467723646`*^9}, {3.6037107921486797`*^9, 
   3.6037108360531907`*^9}, {3.6037109530528827`*^9, 
   3.6037109819405346`*^9}, {3.60371800428519*^9, 3.603718128645303*^9}, {
   3.603718234158338*^9, 3.603718326628627*^9}, {3.6037183859260187`*^9, 
   3.603718394045483*^9}, 3.603718797189542*^9, {3.603718933399332*^9, 
   3.603718939334672*^9}, 3.6037204574595037`*^9, 3.6038097905990667`*^9, 
   3.6038111855028505`*^9}],

Cell[BoxData[
 RowBox[{
  RowBox[{"compA", "[", 
   RowBox[{"p_", ",", "norm_"}], "]"}], ":=", 
  RowBox[{
   RowBox[{"PolyInnerProduct", "[", 
    RowBox[{
     RowBox[{"PolyMultiply", "[", 
      RowBox[{
       RowBox[{"PolyMultiply", "[", 
        RowBox[{
         RowBox[{"{", 
          RowBox[{"0", ",", "1"}], "}"}], ",", "p"}], "]"}], ",", "p"}], 
      "]"}], ",", "GDQMoments"}], "]"}], "/", "norm"}]}]], "Input",
 InitializationCell->True,
 CellChangeTimes->{{3.6037108462077713`*^9, 3.6037109058241816`*^9}, {
  3.6037185374336843`*^9, 3.6037185504094267`*^9}}],

Cell[BoxData[
 RowBox[{
  RowBox[{"compNorm", "[", "p_", "]"}], ":=", 
  RowBox[{"PolyInnerProduct", "[", 
   RowBox[{
    RowBox[{"PolyMultiply", "[", 
     RowBox[{"p", ",", "p"}], "]"}], ",", "GDQMoments"}], "]"}]}]], "Input",
 InitializationCell->True,
 CellChangeTimes->{{3.6037109162887797`*^9, 3.603710939216091*^9}, {
  3.603718733896921*^9, 3.603718740641307*^9}}],

Cell["Make grid and weights", "Text",
 CellChangeTimes->{{3.555695211193057*^9, 3.5556952296131105`*^9}, {
  3.5556953704911685`*^9, 3.555695374900421*^9}, {3.6036376378064904`*^9, 
  3.603637640574649*^9}, {3.603719256344804*^9, 3.6037192594239798`*^9}},
 FontFamily->"Arial",
 FontSize->24,
 FontWeight->"Bold",
 Background->RGBColor[0., 1., 1.]],

Cell[BoxData[
 RowBox[{
  RowBox[{"makeGDQGridWeights", "[", 
   RowBox[{"n_", ",", "R_"}], "]"}], ":=", 
  RowBox[{"Module", "[", 
   RowBox[{
    RowBox[{"{", 
     RowBox[{"matrix", ",", "bband", ",", "eigenval", ",", "eigenvec"}], 
     "}"}], ",", "\[IndentingNewLine]", 
    RowBox[{
     RowBox[{"bband", "=", 
      RowBox[{"Sqrt", "[", 
       RowBox[{"GDQPolynomialsB", "[", 
        RowBox[{"[", 
         RowBox[{"2", ";;"}], "]"}], "]"}], "]"}]}], ";", 
     "\[IndentingNewLine]", 
     RowBox[{"matrix", "=", 
      RowBox[{"SparseArray", "[", 
       RowBox[{
        RowBox[{"{", 
         RowBox[{
          RowBox[{
           RowBox[{"Band", "[", 
            RowBox[{"{", 
             RowBox[{"1", ",", "1"}], "}"}], "]"}], "\[Rule]", 
           "GDQPolynomialsA"}], ",", 
          RowBox[{
           RowBox[{"Band", "[", 
            RowBox[{"{", 
             RowBox[{"2", ",", "1"}], "}"}], "]"}], "\[Rule]", "bband"}], ",", 
          RowBox[{
           RowBox[{"Band", "[", 
            RowBox[{"{", 
             RowBox[{"1", ",", "2"}], "}"}], "]"}], "\[Rule]", "bband"}]}], 
         "}"}], ",", 
        RowBox[{"n", 
         RowBox[{"{", 
          RowBox[{"1", ",", "1"}], "}"}]}]}], "]"}]}], ";", 
     "\[IndentingNewLine]", "\[IndentingNewLine]", 
     RowBox[{
      RowBox[{"{", 
       RowBox[{"eigenval", ",", "eigenvec"}], "}"}], "=", 
      RowBox[{"Transpose", "[", 
       RowBox[{"Sort", "[", 
        RowBox[{
         RowBox[{"Transpose", "[", 
          RowBox[{"Eigensystem", "[", "matrix", "]"}], "]"}], ",", 
         RowBox[{
          RowBox[{
           RowBox[{"#1", "[", 
            RowBox[{"[", "1", "]"}], "]"}], "<", 
           RowBox[{"#2", "[", 
            RowBox[{"[", "1", "]"}], "]"}]}], "&"}]}], "]"}], "]"}]}], ";", 
     "\[IndentingNewLine]", 
     RowBox[{"GDQGrid", "=", "eigenval"}], ";", "\[IndentingNewLine]", 
     RowBox[{"GDQWeights", "=", 
      RowBox[{
       RowBox[{"GDQMoments", "[", 
        RowBox[{"[", "1", "]"}], "]"}], 
       RowBox[{"Map", "[", 
        RowBox[{
         RowBox[{
          SuperscriptBox[
           RowBox[{"#", "[", 
            RowBox[{"[", "1", "]"}], "]"}], "2"], "&"}], ",", "eigenvec"}], 
        "]"}]}]}], ";"}]}], "\[IndentingNewLine]", "]"}]}]], "Input",
 InitializationCell->True,
 CellChangeTimes->{{3.6037192630381866`*^9, 3.6037192796011343`*^9}, {
   3.6037193879053288`*^9, 3.6037194129647617`*^9}, 3.6037194589873943`*^9, {
   3.603719638802679*^9, 3.603719697274023*^9}, {3.603719755818372*^9, 
   3.6037198120755897`*^9}, {3.6037198462195425`*^9, 
   3.6037199075610514`*^9}, {3.6037199760109663`*^9, 3.603720059244727*^9}, {
   3.6037201143638797`*^9, 3.603720199706761*^9}, {3.603720257723079*^9, 
   3.6037202819944677`*^9}, 3.6038130448702*^9}],

Cell["Miscellaneous", "Text",
 CellChangeTimes->{{3.555695211193057*^9, 3.5556952296131105`*^9}, {
  3.5556953704911685`*^9, 3.555695374900421*^9}},
 FontFamily->"Arial",
 FontSize->24,
 FontWeight->"Bold",
 Background->RGBColor[0., 1., 1.]],

Cell[BoxData[
 RowBox[{
  RowBox[{"WeightFunction", "[", 
   RowBox[{"Rp_", ",", "R_"}], "]"}], ":=", 
  RowBox[{
   RowBox[{"2", "/", 
    RowBox[{"Sqrt", "[", "Pi", "]"}]}], "*", 
   RowBox[{"Exp", "[", 
    RowBox[{"-", 
     SuperscriptBox["R", "2"]}], "]"}], "*", 
   RowBox[{"Exp", "[", 
    RowBox[{"-", 
     SuperscriptBox["Rp", "2"]}], "]"}], 
   RowBox[{"Sinh", "[", 
    RowBox[{"2", "R", "*", "Rp"}], "]"}]}]}]], "Input",
 InitializationCell->True,
 CellChangeTimes->{{3.6037327783502183`*^9, 3.6037328354914865`*^9}}],

Cell[BoxData[
 RowBox[{
  RowBox[{"PolyMultiply", "[", 
   RowBox[{"C1_", ",", "C2_"}], "]"}], ":=", 
  RowBox[{"ListConvolve", "[", 
   RowBox[{"C1", ",", "C2", ",", 
    RowBox[{"{", 
     RowBox[{"1", ",", 
      RowBox[{"-", "1"}]}], "}"}], ",", "0"}], "]"}]}]], "Input",
 InitializationCell->True,
 CellChangeTimes->{{3.6036316158110523`*^9, 3.603631685975065*^9}, {
   3.6036481361919637`*^9, 3.6036481812005377`*^9}, 3.6036482768010063`*^9}],

Cell[BoxData[
 RowBox[{
  RowBox[{"PolyInnerProduct", "[", 
   RowBox[{"coeffs_", ",", "moments_"}], "]"}], ":=", 
  RowBox[{"Module", "[", 
   RowBox[{
    RowBox[{"{", "p", "}"}], ",", "\[IndentingNewLine]", 
    RowBox[{
     RowBox[{"p", "=", 
      RowBox[{"coeffs", "*", 
       RowBox[{"moments", "[", 
        RowBox[{"[", 
         RowBox[{"1", ";;", 
          RowBox[{"Length", "[", "coeffs", "]"}]}], "]"}], "]"}]}]}], ";", 
     "\[IndentingNewLine]", "\[IndentingNewLine]", 
     RowBox[{"If", "[", 
      RowBox[{
       RowBox[{
        RowBox[{"Log10", "[", "p", "]"}], ">", 
        RowBox[{"1000", "$MachinePrecision"}]}], ",", 
       RowBox[{"Print", "[", 
        RowBox[{"Style", "[", 
         RowBox[{"\"\<Round-off error possible\>\"", ",", 
          RowBox[{"{", 
           RowBox[{"Bold", ",", "Blue"}], "}"}]}], "]"}], "]"}]}], "]"}], ";",
      "\[IndentingNewLine]", 
     RowBox[{"p", "=", 
      RowBox[{"Total", "[", "p", "]"}]}], ";", "\[IndentingNewLine]", 
     RowBox[{"If", "[", 
      RowBox[{
       RowBox[{"p", "<", "0"}], ",", 
       RowBox[{"Print", "[", 
        RowBox[{"Style", "[", 
         RowBox[{"\"\<Negative norms\>\"", ",", 
          RowBox[{"{", 
           RowBox[{"Bold", ",", "Red"}], "}"}]}], "]"}], "]"}]}], "]"}], ";", 
     "\[IndentingNewLine]", 
     RowBox[{"Return", "[", "p", "]"}]}]}], "\[IndentingNewLine]", 
   "]"}]}]], "Input",
 InitializationCell->True,
 CellChangeTimes->{{3.603709821686172*^9, 3.6037098508888426`*^9}, {
  3.603709882696662*^9, 3.6037099025197954`*^9}, {3.6037185898496823`*^9, 
  3.6037186012073317`*^9}, {3.60373878850698*^9, 3.6037388116183014`*^9}, {
  3.6037388432101088`*^9, 3.6037389701953716`*^9}, {3.603739040947418*^9, 
  3.603739171251871*^9}}],

Cell["Example", "Text",
 CellChangeTimes->{{3.555695211193057*^9, 3.5556952296131105`*^9}, {
   3.5556953704911685`*^9, 3.555695374900421*^9}, 3.555695738181199*^9, {
   3.6295709229180803`*^9, 3.6295709241355844`*^9}},
 FontFamily->"Arial",
 FontSize->24,
 FontWeight->"Bold",
 Background->RGBColor[1., 0., 0.]],

Cell[BoxData[
 RowBox[{"(*", "  ", 
  RowBox[{
  "execute", " ", "the", " ", "following", " ", "cells", " ", "in", " ", 
   "order"}], "  ", "*)"}]], "Input",
 CellChangeTimes->{{3.629570943983127*^9, 3.6295709549991493`*^9}, {
  3.6295710056887627`*^9, 3.629571006973765*^9}}],

Cell[BoxData[
 RowBox[{
  RowBox[{"makeGaussDiffusionQuadrature", "[", 
   RowBox[{"10", ",", "15.", ",", "100"}], "]"}], " ", 
  RowBox[{"(*", " ", 
   RowBox[{
    RowBox[{
     RowBox[{"make", " ", "GDQ", " ", "10"}], "-", 
     RowBox[{
     "point", " ", "grid", " ", "and", " ", "weights", " ", "for", " ", 
      "R"}]}], "=", 
    RowBox[{"15.", " ", "using", " ", "100", " ", "digits"}]}], " ", 
   "*)"}]}]], "Input",
 CellChangeTimes->{{3.60494545937981*^9, 3.6049454595202103`*^9}, {
  3.604945770600356*^9, 3.604945774047962*^9}, {3.6058767926194324`*^9, 
  3.605876833090748*^9}}],

Cell[CellGroupData[{

Cell[BoxData["GDQGrid"], "Input",
 CellChangeTimes->{{3.6049457785407705`*^9, 3.604945779492372*^9}}],

Cell[BoxData[
 FormBox[
  RowBox[{"{", 
   RowBox[{
   "11.56384088116226239667327450568087861516`15.954589770191003", ",", 
    "12.46726832576721020359103920224520651969`15.954589770191003", ",", 
    "13.2433163507001182265485987798938432367`15.954589770191003", ",", 
    "13.9633891702104863458225080832407909837`15.954589770191003", ",", 
    "14.65709867277629539121083497444274196879`15.954589770191003", ",", 
    "15.34290132722370460878916502555725803121`15.954589770191003", ",", 
    "16.0366108297895136541774919167592090163`15.954589770191003", ",", 
    "16.7566836492998817734514012201061567633`15.954589770191003", ",", 
    "17.53273167423278979640896079775479348031`15.954589770191003", ",", 
    "18.43615911883773760332672549431912138484`15.954589770191003"}], "}"}], 
  TraditionalForm]], "Output",
 CellChangeTimes->{3.6049457798511724`*^9, 3.604945813734432*^9, 
  3.6058766623959846`*^9, 3.605876835177867*^9, 3.6295709603991594`*^9}]
}, Open  ]],

Cell[CellGroupData[{

Cell[BoxData["GDQWeights"], "Input",
 CellChangeTimes->{{3.604945781333175*^9, 3.604945782815178*^9}}],

Cell[BoxData[
 FormBox[
  RowBox[{"{", 
   RowBox[{
   "4.3106526307182867322209547261998002835289924898051128`15.954589770191003*^\
-6", ",", "0.00075807093431221767006963603650798338`15.954589770191003", ",", 
    "0.01911158050077028560473836876291115529`15.954589770191003", ",", 
    "0.13548370298026773556343165772739894592`15.954589770191003", ",", 
    "0.34464233493201904287502811651845571561`15.954589770191003", ",", 
    "0.34464233493201904287502811651845571561`15.954589770191003", ",", 
    "0.13548370298026773556343165772739894592`15.954589770191003", ",", 
    "0.01911158050077028560473836876291115529`15.954589770191003", ",", 
    "0.00075807093431221767006963603650798338`15.954589770191003", ",", 
    "4.3106526307182867322209547261998002835289924898051128`15.\
954589770191003*^-6"}], "}"}], TraditionalForm]], "Output",
 CellChangeTimes->{3.6049457831583786`*^9, 3.604945814155633*^9, 
  3.6058766632720346`*^9, 3.605876835994914*^9, 3.6295709614891615`*^9}]
}, Open  ]],

Cell[CellGroupData[{

Cell[BoxData[
 RowBox[{
  RowBox[{"NIntegrate", "[", 
   RowBox[{
    RowBox[{
     RowBox[{"(", 
      RowBox[{
       SuperscriptBox["x", "3"], "+", 
       RowBox[{"10", 
        SuperscriptBox["x", "2"]}], "-", 
       SuperscriptBox["x", "9"]}], ")"}], 
     RowBox[{"WeightFunction", "[", 
      RowBox[{"x", ",", "15."}], "]"}]}], ",", 
    RowBox[{"{", 
     RowBox[{"x", ",", "0", ",", "Infinity"}], "}"}]}], "]"}], " ", 
  RowBox[{"(*", " ", 
   RowBox[{
    RowBox[{
    "numerical", " ", "integral", " ", "of", " ", "random", " ", "polynomial",
      " ", "of", " ", "order"}], " ", "\[LessEqual]", "10"}], " ", 
   "*)"}]}]], "Input",
 CellChangeTimes->{{3.6058766659811897`*^9, 3.605876736515224*^9}, {
  3.605876839627122*^9, 3.6058768745151167`*^9}}],

Cell[BoxData[
 FormBox[
  RowBox[{"-", "4.1591115858437515`*^10"}], TraditionalForm]], "Output",
 CellChangeTimes->{3.605876737691291*^9, 3.60587684013315*^9, 
  3.605876875778189*^9, 3.6295709640991697`*^9}]
}, Open  ]],

Cell[CellGroupData[{

Cell[BoxData[
 RowBox[{
  RowBox[{"Total", "[", 
   RowBox[{
    RowBox[{"Map", "[", 
     RowBox[{
      RowBox[{"Function", "[", 
       RowBox[{"x", ",", 
        RowBox[{
         SuperscriptBox["x", "3"], "+", 
         RowBox[{"10", 
          SuperscriptBox["x", "2"]}], "-", 
         SuperscriptBox["x", "9"]}]}], "]"}], ",", "GDQGrid"}], "]"}], "*", 
    "GDQWeights"}], "]"}], " ", 
  RowBox[{"(*", " ", 
   RowBox[{
   "use", " ", "GDQ", " ", "grid", " ", "and", " ", "weights", " ", "and", 
    " ", "answer", " ", "should", " ", "match", " ", "the", " ", "numerical", 
    " ", "integration"}], " ", "*)"}]}]], "Input",
 CellChangeTimes->{{3.6058767483499007`*^9, 3.605876775035427*^9}, {
  3.6058768778113055`*^9, 3.6058769026907287`*^9}}],

Cell[BoxData[
 FormBox[
  RowBox[{
  "-", "4.159111585843749999999999999999999999990407460771`15.954589770191005*^\
10"}], TraditionalForm]], "Output",
 CellChangeTimes->{3.6058767757824697`*^9, 3.6058768408421907`*^9, 
  3.605876903793792*^9, 3.629570965704173*^9}]
}, Open  ]]
},
WindowSize->{1034, 1545},
WindowMargins->{{0, Automatic}, {Automatic, 0}},
ShowSelection->True,
FrontEndVersion->"10.0 for Microsoft Windows (64-bit) (December 4, 2014)",
StyleDefinitions->"Default.nb"
]
(* End of Notebook Content *)

(* Internal cache information *)
(*CellTagsOutline
CellTagsIndex->{}
*)
(*CellTagsIndex
CellTagsIndex->{}
*)
(*NotebookFileOutline
Notebook[{
Cell[557, 20, 540, 10, 52, "Input"],
Cell[1100, 32, 221, 5, 31, "Input",
 InitializationCell->True],
Cell[1324, 39, 307, 7, 59, "Text"],
Cell[1634, 48, 4157, 94, 452, "Input",
 InitializationCell->True],
Cell[5794, 144, 307, 7, 59, "Text"],
Cell[6104, 153, 5431, 130, 299, "Input",
 InitializationCell->True],
Cell[11538, 285, 295, 7, 59, "Text"],
Cell[11836, 294, 6578, 153, 532, "Input",
 InitializationCell->True],
Cell[18417, 449, 575, 16, 31, "Input",
 InitializationCell->True],
Cell[18995, 467, 373, 9, 31, "Input",
 InitializationCell->True],
Cell[19371, 478, 348, 7, 59, "Text"],
Cell[19722, 487, 2784, 73, 178, "Input",
 InitializationCell->True],
Cell[22509, 562, 241, 6, 59, "Text"],
Cell[22753, 570, 531, 16, 33, "Input",
 InitializationCell->True],
Cell[23287, 588, 448, 11, 31, "Input",
 InitializationCell->True],
Cell[23738, 601, 1753, 44, 172, "Input",
 InitializationCell->True],
Cell[25494, 647, 312, 7, 59, "Text"],
Cell[25809, 656, 277, 6, 31, "Input"],
Cell[26089, 664, 594, 15, 31, "Input"],
Cell[CellGroupData[{
Cell[26708, 683, 101, 1, 31, "Input"],
Cell[26812, 686, 960, 16, 50, "Output"]
}, Open  ]],
Cell[CellGroupData[{
Cell[27809, 707, 102, 1, 31, "Input"],
Cell[27914, 710, 986, 16, 58, "Output"]
}, Open  ]],
Cell[CellGroupData[{
Cell[28937, 731, 766, 22, 54, "Input"],
Cell[29706, 755, 208, 4, 32, "Output"]
}, Open  ]],
Cell[CellGroupData[{
Cell[29951, 764, 754, 20, 54, "Input"],
Cell[30708, 786, 266, 6, 32, "Output"]
}, Open  ]]
}
]
*)

(* End of internal cache information *)
